# Supplementary material for: Trends in and Risk Factors for Bicycle-Related Mortality in an Ageing Cycling-Centric Country: Analysis of Japanese Administrative Data
Source: Int J Environ Res Public Health. 2025 Feb 21;22(3):322. doi: 10.3390/ijerph22030322 (PMC11941933; doi:10.3390/ijerph22030322)
Supplement: Supplementary file 1 [file ijerph-22-00322-s001.zip]

Archive with 1 entries (1 files):
- ijerph-3301998-supplementary correct version.pdf
